# Supplementary material for: Adaptive Mechanisms of Shewanella xiamenensis DCB 2-1 Metallophilicity
Source: Toxics. 2023 Mar 25;11(4):304. doi: 10.3390/toxics11040304 (PMC10142276; doi:10.3390/toxics11040304)
Supplement: Supplementary file 1 [file toxics-11-00304-s001.zip]

Archive with 1 entries (1 files):
- Table S1 -Shewanella xiamenenis DCB 2-1  genes/Table S1.xlsx
